# Supplementary material for: Impact of the Epigenetically Regulated Hoxa-5 Gene in Neural Differentiation from Human Adipose-Derived Stem Cells
Source: Biology (Basel). 2021 Aug 19;10(8):802. doi: 10.3390/biology10080802 (PMC8389620; doi:10.3390/biology10080802)
Supplement: Supplementary file 1 [file biology-10-00802-s001.zip]

Archive with 5 entries (5 files):
- Supplementary methods.pdf
- Supplementary Table S1.pdf
- Supplementary Table S2.pdf
- Supplementary Table S3.pdf
- Supplementary Table S4.xlsx
